# Supplementary material for: Characterization of Yeast Isolated from the Gut Microbiota of Tunisian Children with Autism Spectrum Disorder
Source: J Fungi (Basel). 2024 Oct 22;10(11):730. doi: 10.3390/jof10110730 (PMC11595294; doi:10.3390/jof10110730)
Supplement: Supplementary file 1 [file jof-10-00730-s001.zip]

Archive with 1 entries (1 files):
- jof-3237525-supplementary.pdf
